# Supplementary material for: Chemiluminescence Immunoassay Based Serological Immunoassays for Detection of SARS-CoV-2 Neutralizing Antibodies in COVID-19 Convalescent Patients and Vaccinated Population
Source: Viruses. 2021 Jul 30;13(8):1508. doi: 10.3390/v13081508 (PMC8402865; doi:10.3390/v13081508)
Supplement: Supplementary file 1 [file viruses-13-01508-s001.zip]

Archive with 1 entries (1 files):
- viruses-1277546-supplementary.pdf
